# Supplementary material for: Metagenomic Insights into Pigeon Gut Microbiota Characteristics and Antibiotic-Resistant Genes
Source: Biology (Basel). 2025 Jan 1;14(1):25. doi: 10.3390/biology14010025 (PMC11763083; doi:10.3390/biology14010025)
Supplement: Supplementary file 1 [file biology-14-00025-s001.zip]

Archive with 1 entries (1 files):
- biology-3320390-supplementary.pdf
